# Supplementary material for: FGF19 promotes cell autophagy and cisplatin chemoresistance by activating MAPK signaling in ovarian cancer
Source: PeerJ. 2023 Feb 2;11:e14827. doi: 10.7717/peerj.14827 (PMC9899438; doi:10.7717/peerj.14827)
Supplement: Supplemental Information 1 [file peerj-11-14827-s001.zip]

Archive with 31 entries (30 files):
- Western blot-original gels/
- Western blot-original gels/Figure 3A-FGF19.tif
- Western blot-original gels/Figure 3A-tubulin.tif
- Western blot-original gels/Figure 3C-Beclin1-white light.tif
- Western blot-original gels/Figure 3C-Beclin1.tif
- Western blot-original gels/Figure 3C-FGF19-white light.tif
- Western blot-original gels/Figure 3C-FGF19.tif
- Western blot-original gels/Figure 3C-LC3-white light.tif
- Western blot-original gels/Figure 3C-LC3.tif
- Western blot-original gels/Figure 3C-Tubulin-white light.tif
- Western blot-original gels/Figure 3C-Tubulin.tif
- Western blot-original gels/Figure 3C-p62-white light.tif
- Western blot-original gels/Figure 3C-p62.tif
- Western blot-original gels/Figure 4B-Beclin1-white light.tif
- Western blot-original gels/Figure 4B-Beclin1.tif
- Western blot-original gels/Figure 4B-FGF19(HO8910pm)-white light.tif
- Western blot-original gels/Figure 4B-FGF19(HO8910pm).tif
- Western blot-original gels/Figure 4B-FGF19(SKOV3-IP)-white light.tif
- Western blot-original gels/Figure 4B-FGF19(SKOV3-IP).tif
- Western blot-original gels/Figure 4B-LC3-white light.tif
- Western blot-original gels/Figure 4B-LC3.tif
- Western blot-original gels/Figure 4B-p-p38(HO8910pm)-white light.tif
- Western blot-original gels/Figure 4B-p-p38(HO8910pm).tif
- Western blot-original gels/Figure 4B-p-p38(SKOV3-IP)-white light.tif
- Western blot-original gels/Figure 4B-p-p38(SKOV3-IP).tif
- Western blot-original gels/Figure 4B-p38-white light.tif
- Western blot-original gels/Figure 4B-p38.tif
- Western blot-original gels/Figure 4B-p62-white light.tif
- Western blot-original gels/Figure 4B-p62.tif
- Western blot-original gels/Figure 4B-tubulin-white light.tif
- Western blot-original gels/Figure 4B-tubulin.tif
