# Supplementary material for: FGF19 promotes cell autophagy and cisplatin chemoresistance by activating MAPK signaling in ovarian cancer
Source: PeerJ. 2023 Feb 2;11:e14827. doi: 10.7717/peerj.14827 (PMC9899438; doi:10.7717/peerj.14827)
Supplement: Supplemental Information 2 [file peerj-11-14827-s002.zip]

Archive with 13 entries (12 files):
- Immunofluorescence/
- Immunofluorescence/Figure 3D-siCon.jpg
- Immunofluorescence/Figure 3D-siFGF19.jpg
- Immunofluorescence/Figure 3F-siCon.jpg
- Immunofluorescence/Figure 3F-siFGF19.jpg
- Immunofluorescence/Figure 4C(siFGF19+&SB202190+).jpg
- Immunofluorescence/Figure 4C(siFGF19+&SB202190-).jpg
- Immunofluorescence/Figure 4C(siFGF19-&SB202190+).jpg
- Immunofluorescence/Figure 4C(siFGF19-&SB202190-).jpg
- Immunofluorescence/Figure 4E(siFGF19+&SB202190+).jpg
- Immunofluorescence/Figure 4E(siFGF19+&SB202190-).jpg
- Immunofluorescence/Figure 4E(siFGF19-&SB202190+).jpg
- Immunofluorescence/Figure 4E(siFGF19-&SB202190-).jpg
