# Supplementary material for: FGF19 promotes cell autophagy and cisplatin chemoresistance by activating MAPK signaling in ovarian cancer
Source: PeerJ. 2023 Feb 2;11:e14827. doi: 10.7717/peerj.14827 (PMC9899438; doi:10.7717/peerj.14827)
Supplement: Supplemental Information 5 [file peerj-11-14827-s005.zip]

Archive with 4 entries (4 files):
- Figure 3J-siCon(right).tif
- Figure 3J-siFGF19(left).tif
- Figure 3J-siFGF19(right).tif
- Figure 3J-siCon(left).tif
