# Supplementary material for: FGF19 promotes cell autophagy and cisplatin chemoresistance by activating MAPK signaling in ovarian cancer
Source: PeerJ. 2023 Feb 2;11:e14827. doi: 10.7717/peerj.14827 (PMC9899438; doi:10.7717/peerj.14827)
Supplement: Supplemental Information 6 [file peerj-11-14827-s006.zip]

Archive with 4 entries (3 files):
- FISH/Figure1E-case1.jpg
- FISH/Figure1E-case2.jpg
- FISH/Figure1E-case3.tif
- FISH/
